# Supplementary material for: Cyclic microchip assay for measurement of hundreds of functional proteins in single neurons
Source: Nat Commun. 2022 Jun 21;13:3548. doi: 10.1038/s41467-022-31336-x (PMC9213506; doi:10.1038/s41467-022-31336-x)
Supplement: Supplementary file 4 — Supplementary Data 1 [file 41467_2022_31336_MOESM4_ESM.xlsx]

## Sheet: Biotin-complementary oligo-NH2
Sequence Name	Sequence
Seq1'	/5Biosg/TGC GCC GGA AGA CAT /3AmMO/
Seq2'	/5Biosg/GAC CGC GCA CTC ATT /3AmMO/
Seq3'	/5Biosg/TGC CTG CGT CAA TCC /3AmMO/
Seq4'	/5Biosg/AGT TCG GCG CTC TTG /3AmMO/
Seq5'	/5Biosg/CAC CAG GCA CCA ACT /3AmMO/
Seq6'	/5Biosg/AAC AGA ACT CGC CGG /3AmMO/
Seq7'	/5Biosg/AGT AGA GTG GCC GGA /3AmMO/
Seq8'	/5Biosg/GCT CCG TCC AAC CAT /3AmMO/
Seq9'	/5Biosg/CCT CTG TGT GCC GAA /3AmMO/
Seq10'	/5Biosg/CAG CCG ACG AGT GAA /3AmMO/
Seq11'	/5Biosg/GAG TGG CTT CGT CGT /3AmMO/
Seq12'	/5Biosg/GGT CGC GGT GGA ATA /3AmMO/
Seq13'	/5Biosg/AGC TTC CTG GTT CCG /3AmMO/
Seq14'	/5Biosg/GGA AGC GCG TAC TCT /3AmMO/
Seq15'	/5Biosg/AAC TCG CTG ACC TGG /3AmMO/
Seq16'	/5Biosg/CGA ACG AGT GCT TGC /3AmMO/
Seq17'	/5Biosg/TTC GAC CTA GCC TGC /3AmMO/
Seq18'	/5Biosg/TTC TCG CGC TTG GAT /3AmMO/
Seq19'	/5Biosg/CAT GAG GAG GAG CGT /3AmMO/
Seq20'	/5Biosg/CAT GGC CGA GAG ACT /3AmMO/
Seq21'	/5Biosg/TGG CCG TGA ACT GAA /3AmMO/
Seq22'	/5Biosg/CAA TCT CAA CCG GCG /3AmMO/
Seq23'	/5Biosg/TTC GTC GGC AGT GAT /3AmMO/
Seq24'	/5Biosg/TGG TGT GAA GTG GCT /3AmMO/
Seq25'	/5Biosg/AGG TGG TAC GAG GTC /3AmMO/
Seq26'	/5Biosg/GAA CAC GTC GAG AGC /3AmMO/
Seq27'	/5Biosg/ATT CAA CAG CGC CAG /3AmMO/
Seq28'	/5Biosg/GAT CAC TGG CAC TCG /3AmMO/
Seq29'	/5Biosg/CTT ACG GCG GAT CAG /3AmMO/
Seq30'	/5Biosg/GTC ATC CTC ACC GTG /3AmMO/
Seq31'	/5Biosg/CAC ATT GCC ATC CGA /3AmMO/
Seq32'	/5Biosg/AAT GTC CGT CCG TTG /3AmMO/
Seq33'	/5Biosg/GTT GTT AGC GCC AGA /3AmMO/
Seq34'	/5Biosg/CAT CTA CGC CGT CTC /3AmMO/
Seq35'	/5Biosg/AGA CCA GGC CAT AGT /3AmMO/
Seq36'	/5Biosg/GAC GCG AGC TTA TGA /3AmMO/
Seq37'	/5Biosg/GAT CAC CTG TTC GCT /3AmMO/
Seq38'	/5Biosg/GCC GGT TAG AGT TGT /3AmMO/
Seq39'	/5Biosg/TAG ATG AAC GGC GAC /3AmMO/
Seq40'	/5Biosg/CTG GCG TAA TCT GGT /3AmMO/
Seq41'	/5Biosg/TACTCTGACATCTCGACCAT/3AmMO/
Seq42'	/5Biosg/CGCACCGCAGTTTGGTCAAT/3AmMO/
Seq43'	/5Biosg/CCTGCTCGACAACTAGAAGA/3AmMO/
Seq44'	/5Biosg/CCGCGACCAGAATTAGATTA/3AmMO/
Seq45'	/5Biosg/GCCGAAGCAGACTTAATCAC/3AmMO/
Seq46'	/5Biosg/ACAGGTTCAGAATCCTCGAC/3AmMO/
Seq47'	/5Biosg/CTCATAGACGAAGCGAGGAC/3AmMO/
Seq48'	/5Biosg/GTCACAGACTAGCCACGAAG/3AmMO/
Seq49'	/5Biosg/AGACACGACACACTGGCTTA/3AmMO/
Seq50'	/5Biosg/TAGAGAGAGTCCACACACGC/3AmMO/

## Sheet: oligo-NH2
Sequence Name	Sequence
Seq1	/5AmMC6/ATG TCT TCC GGC GCA
Seq2	/5AmMC6/AAT GAG TGC GCG GTC
Seq3	/5AmMC6/GGA TTG ACG CAG GCA
Seq4	/5AmMC6/CAA GAG CGC CGA ACT
Seq5	/5AmMC6/AGT TGG TGC CTG GTG
Seq6	/5AmMC6/CCG GCG AGT TCT GTT
Seq7	/5AmMC6/TCC GGC CAC TCT ACT
Seq8	/5AmMC6/ATG GTT GGA CGG AGC
Seq9	/5AmMC6/TTC GGC ACA CAG AGG
Seq10	/5AmMC6/TTC ACT CGT CGG CTG
Seq11	/5AmMC6/ACG ACG AAG CCA CTC
Seq12	/5AmMC6/TAT TCC ACC GCG ACC
Seq13	/5AmMC6/CGG AAC CAG GAA GCT
Seq14	/5AmMC6/AGA GTA CGC GCT TCC
Seq15	/5AmMC6/CCA GGT CAG CGA GTT
Seq16	/5AmMC6/GCA AGC ACT CGT TCG
Seq17	/5AmMC6/GCA GGC TAG GTC GAA
Seq18	/5AmMC6/ATC CAA GCG CGA GAA
Seq19	/5AmMC6/ACG CTC CTC CTC ATG
Seq20	/5AmMC6/AGT CTC TCG GCC ATG
Seq21	/5AmMC6/TTC AGT TCA CGG CCA
Seq22	/5AmMC6/CGC CGG TTG AGA TTG
Seq23	/5AmMC6/ATC ACT GCC GAC GAA
Seq24	/5AmMC6/AGC CAC TTC ACA CCA
Seq25	/5AmMC6/GAC CTC GTA CCA CCT
Seq26	/5AmMC6/GCT CTC GAC GTG TTC
Seq27	/5AmMC6/CTG GCG CTG TTG AAT
Seq28	/5AmMC6/CGA GTG CCA GTG ATC
Seq29	/5AmMC6/CTG ATC CGC CGT AAG
Seq30	/5AmMC6/CAC GGT GAG GAT GAC
Seq31	/5AmMC6/TCG GAT GGC AAT GTG
Seq32	/5AmMC6/CAA CGG ACG GAC ATT
Seq33	/5AmMC6/TCT GGC GCT AAC AAC
Seq34	/5AmMC6/GAG ACG GCG TAG ATG
Seq35	/5AmMC6/ACT ATG GCC TGG TCT
Seq36	/5AmMC6/TCA TAA GCT CGC GTC
Seq37	/5AmMC6/AGC GAA CAG GTG ATC
Seq38	/5AmMC6/ACA ACT CTA ACC GGC
Seq39	/5AmMC6/GTC GCC GTT CAT CTA
Seq40	/5AmMC6/ACC AGA TTA CGC CAG
Seq41	/5AmMC6/ATGGTCGAGATGTCAGAGTA
Seq42	/5AmMC6/ATTGACCAAACTGCGGTGCG
Seq43	/5AmMC6/TCTTCTAGTTGTCGAGCAGG
Seq44	/5AmMC6/TAATCTAATTCTGGTCGCGG
Seq45	/5AmMC6/GTGATTAAGTCTGCTTCGGC
Seq46	/5AmMC6/GTCGAGGATTCTGAACCTGT
Seq47	/5AmMC6/GTCCTCGCTTCGTCTATGAG
Seq48	/5AmMC6/CTTCGTGGCTAGTCTGTGAC
Seq49	/5AmMC6/TAAGCCAGTGTGTCGTGTCT
Seq50	/5AmMC6/GCGTGTGTGGACTCTCTCTA

## Sheet: Decoding design
complementary oligo sequence	complementary oligo-dye cocktail 1	complementary oligo-dye cocktail 2	complementary oligo-dye cocktail 3	complementary oligo-dye cocktail 4	Protein panel 1 (47)	Protein panel 2 (45)	Protein panel 3 (48)	Protein panel 4 (42)
	Cycle1	Cycle2	Cycle3	Cycle4
Seq1'	Seq1'-AF 488	Seq1'-AF 488	Seq1'-AF 488	Seq1'-AF 488	GAPDH	Synaptophysin		JAK3
Seq2'	Seq2'-AF 488	Seq2'-AF 488	Seq2'-AF 488	Seq2'-Cy3	p-PLCγ1	GFAP	HMGCS1	APC
Seq3'	Seq3'-AF 488	Seq3'-AF 488	Seq3'-AF 488	Seq3'-Cy5	VGAT	ATG5	p-APP	p-EGFR
Seq4'	Seq4'-AF 488	Seq4'-AF 488	Seq4'-Cy3	Seq4'-AF 488	β-actin	SynDIG1	ASAH1	GNAI3
Seq5'	Seq5'-AF 488	Seq5'-AF 488	Seq5'-Cy3	Seq5'-Cy3	Hsp70	Shank		p-Akt
Seq6'	Seq6'-AF 488	Seq6'-AF 488	Seq6'-Cy3	Seq6'-Cy5	LC3	TFEB	p-Calmodulin	p-STAT1
Seq7'	Seq7'-AF 488	Seq7'-AF 488	Seq7'-Cy5	Seq7'-AF 488	Akt	ALDH1L1	p-SREBP1	HSP60
Seq8'	Seq8'-AF 488	Seq8'-AF 488	Seq8'-Cy5	Seq8'-Cy3	Nicastrin	Arl13b	COX2	TOR
Seq9'	Seq9'-AF 488	Seq9'-AF 488	Seq9'-Cy5	Seq9'-Cy5	FOX3	UBE2O	TrkA	Notch-1
Seq10'	Seq10'-AF 488	Seq10'-Cy3	Seq10'-AF 488	Seq10'-AF 488	NMDAR1	UBE1	Dynamin 1	Notch-2
Seq11'	Seq11'-AF 488	Seq11'-Cy3	Seq11'-AF 488	Seq11'-Cy3	Bcl-2	GABRB3	CHRFAM7A	Notch-3
Seq12'	Seq12'-AF 488	Seq12'-Cy3	Seq12'-AF 488	Seq12'-Cy5	Drebrin	ERK1/2	HMGCR	p-GSK3
Seq13'	Seq13'-AF 488	Seq13'-Cy3	Seq13'-Cy3	Seq13'-AF 488	APP	Glutamine Synthetase	GSK-3 alpha/beta	INSR
Seq14'	Seq14'-AF 488	Seq14'-Cy3	Seq14'-Cy3	Seq14'-Cy3	HSF1	GLT-1	Mu-Calpain	PDK-1
Seq15'	Seq15'-AF 488	Seq15'-Cy3	Seq15'-Cy3	Seq15'-Cy5		CD56	TrkB	PTEN
Seq16'	Seq16'-AF 488	Seq16'-Cy3	Seq16'-Cy5	Seq16'-AF 488		S100B	FOXO1	eIF4E
Seq17'	Seq17'-AF 488	Seq17'-Cy3	Seq17'-Cy5	Seq17'-Cy3	p-mTOR	MEK	APOE	Src
Seq18'	Seq18'-Cy3	Seq18'-Cy3	Seq18'-Cy5	Seq18'-Cy5	p-STAT3	Lamin B1	PAK1	TSC1
Seq19'	Seq19'-Cy3	Seq19'-Cy5	Seq19'-AF 488	Seq19'-AF 488	p-ERK1/2	CREB	TREM2	TSC2
Seq20'	Seq20'-Cy3	Seq20'-Cy5	Seq20'-AF 488	Seq20'-Cy3	p-Lck	VGLUT2	p-CREB/ATF1
Seq21'	Seq21'-Cy3	Seq21'-Cy5	Seq21'-AF 488	Seq21'-Cy5	NF H&M	NG2	LEF1	Rheb
Seq22'	Seq22'-Cy3	Seq22'-Cy5	Seq22'-Cy3	Seq22'-AF 488	CD24	GABRG1	p-JNK1/JNK2	GRB2
Seq23'	Seq23'-Cy3	Seq23'-Cy5	Seq23'-Cy3	Seq23'-Cy3	CD304	Tyrosine Hydroxylase	PDCD4	STAT5a
Seq24'	Seq24'-Cy3	Seq24'-Cy5	Seq24'-Cy3	Seq24'-Cy5	Pax-5	SLC6A1	EIF2S1	STAT5b
Seq25'	Seq25'-Cy3	Seq25'-Cy5	Seq25'-Cy5	Seq25'-AF 488	SOX2	TLR4	K-Ras
Seq26'	Seq26'-Cy3	Seq26'-Cy5	Seq26'-Cy5	Seq26'-Cy3	Tubulin	p-Tau	Arp2	Jak1
Seq27'	Seq27'-Cy3	Seq27'-Cy5	Seq27'-Cy5	Seq27'-Cy5	MAP2	TrkC	p-BRAF	Beclin 1
Seq28'	Seq28'-Cy3	Seq28'-AF 488	Seq28'-AF 488	Seq28'-AF 488	NSE	p-IRS1	CK1 gamma-1
Seq29'	Seq29'-Cy3	Seq29'-AF 488	Seq29'-AF 488	Seq29'-Cy3		Cofilin	Tau
Seq30'	Seq30'-Cy3	Seq30'-AF 488	Seq30'-AF 488	Seq30'-Cy5	MAGUK	AChE	NLK
Seq31'	Seq31'-Cy3	Seq31'-AF 488	Seq31'-Cy3	Seq31'-AF 488	Neuroligin-1	Clathrin	p-MEK1	Cyclin D1/D2
Seq32'	Seq32'-Cy3	Seq32'-AF 488	Seq32'-Cy3	Seq32'-Cy3	VGlut1	Adaptin	p-p70 S6 Kinase	MDM2/HDM2
Seq33'	Seq33'-Cy3	Seq33'-AF 488	Seq33'-Cy3	Seq33'-Cy5	DAT		p-beta Catenin	Active Caspase-3
Seq34'	Seq34'-Cy3	Seq34'-AF 488	Seq34'-Cy5	Seq34'-AF 488	UFD1	PLP1	p-BAD	BAD
Seq35'	Seq35'-Cy5	Seq35'-AF 488	Seq35'-Cy5	Seq35'-Cy3	CD11b		GNAQ
Seq36'	Seq36'-Cy5	Seq36'-AF 488	Seq36'-Cy5	Seq36'-Cy5	CD16/32	VAChT	p-TAK1	PAK3
Seq37'	Seq37'-Cy5	Seq37'-Cy3	Seq37'-AF 488	Seq37'-AF 488	CD40		p-SHP2	p53
Seq38'	Seq38'-Cy5	Seq38'-Cy3	Seq38'-AF 488	Seq38'-Cy3	CD45	SOX10	MRLC2
Seq39'	Seq39'-Cy5	Seq39'-Cy3	Seq39'-AF 488	Seq39'-Cy5	CD68	CaMKII	Caspase 9 (Cleaved Asp330)
Seq40'	Seq40'-Cy5	Seq40'-Cy3	Seq40'-Cy3	Seq40'-Cy5-AF 488	CD86	COX1	p-PKA alpha	RelA/NF kappa B p65
Seq41'	Seq41'-Cy5	Seq41'-Cy3	Seq41'-Cy3	Seq41'-Cy3	I-A/I-E		BID	cIAP-2/HIAP-1
Seq42'	Seq42'-Cy5	Seq42'-Cy3	Seq42'-Cy3	Seq42'-Cy5	CD206	O1	AXIN1	O4
Seq43'	Seq43'-Cy5	Seq43'-Cy3	Seq43'-Cy5	Seq43'-AF 488	CD301a	SHP2	GLUT4	RHOA
Seq44'	Seq44'-Cy5	Seq44'-Cy3	Seq44'-Cy5	Seq44'-Cy3	CD163	CaV1.2	Hsp90α/β	TNFR1
Seq45'	Seq45'-Cy5	Seq45'-Cy3	Seq45'-Cy5	Seq45'-Cy5	CD15	LDLR	Lamin A/C	Rac1
Seq46'	Seq46'-Cy5	Seq46'-Cy5	Seq46'-AF 488	Seq46'-AF 488	CD115	CDC42	CDK5	NOL3
Seq47'	Seq47'-Cy5	Seq47'-Cy5	Seq47'-AF 488	Seq47'-Cy3	CD64		ROCK1	PI3K p85 alpha
Seq48'	Seq48'-Cy5	Seq48'-Cy5	Seq48'-AF 488	Seq48'-Cy5	CD209a	TRADD	ERAB	4EBP1
Seq49'	Seq49'-Cy5	Seq49'-Cy5	Seq49'-Cy3	Seq49'-AF 488	SNAP-25	p-INSR	IDE	SIRT1
Seq50'	Seq50'-Cy5	Seq50'-Cy5	Seq50'-Cy3	Seq50'-Cy3	MBP	p-RHOA	PKC alpha	JNK
