# Supplementary material for: Cyclic microchip assay for measurement of hundreds of functional proteins in single neurons
Source: Nat Commun. 2022 Jun 21;13:3548. doi: 10.1038/s41467-022-31336-x (PMC9213506; doi:10.1038/s41467-022-31336-x)
Supplement: Supplementary file 5 — Supplementary Data 2 [file 41467_2022_31336_MOESM5_ESM.xlsx]

## Sheet: Antibody information
Primary antibody								Secondary antibody
No.	Protein marker	Vendor	Catalog #	Isotype	Clone	Complementary oligo barcode		No.	Antibody name	Vendor	Catalog #	Fluorophore	Dilution
1	GAPDH	Biolegend	607902	Rat IgG2a	W17079A	Seq1'		1	Goat anti-Mouse IgG secondary antibody	Invitrogen	A-11001	Alexa Fluo 488	1 : 400
2	Phospho-PLCγ1 (Tyr783) (p-PLCγ1)	Biolegend	612402	Mouse IgG1	A17025A	Seq2'		2	Goat anti-Rat IgG secondary antibody	Invitrogen	A-11006	Alexa Fluo 488	1 : 400
3	VGAT	Invitrogen	MA5-24643	Mouse IgG1	CL2793	Seq3'		3	Goat anti-Rabbit IgG secondary antibody	Invitrogen	A-11008	Alexa Fluo 488	1 : 400
4	β-actin	Biolegend	643802	Mouse IgG2b	2F1-1	Seq4'		4	Goat anti-Mouse IgG secondary antibody	Invitrogen	A-21235	Alexa Fluo 647	1 : 1000
5	Hsp70	Biolegend	648002	Mouse IgG2a	W27	Seq5'		5	Goat anti-Mouse IgM secondary antibody	Invitrogen	A-21238	Alexa Fluo 647	1 : 400
6	LC3	Biolegend	848802	Mouse IgG2b	A15143K	Seq6'		6	Goat anti-Rat IgG secondary antibody	Invitrogen	A-21247	Alexa Fluo 647	1 : 400
7	Akt	R&D Systems	MAB2055	Mouse IgG2B	281046	Seq7'		7	Goat anti-Rabbit IgG secondary antibody	Invitrogen	A-21244	Alexa Fluo 647	1 : 400
8	Nicastrin	Biolegend	852302	Mouse IgG2b	9C3	Seq8'		8	Donkey anti-Goat IgG secondary Antibody	Invitrogen	A-21447	Alexa Fluo 647	1 : 400
9	FOX3	Biolegend	834501	Mouse IgG2b	1B7	Seq9'		9	Donkey anti-Sheep IgG Secondary Antibody	Invitrogen	A-21448	Alexa Fluo 647	1 : 400
10	NMDAR1	Invitrogen	32-0500	Mouse IgG2a	54.1	Seq10'
11	Bcl-2	Biolegend	633502	Mouse IgG1	BCL/10C4	Seq11'
12	Drebrin	Invitrogen	PA5-100142	Rabbit IgG	Not applicable	Seq12'
13	Amyloid Precursor Protein (APP)	Invitrogen	13-0200	Mouse IgG1	LN27	Seq13'
14	HSF1	Biolegend	825801	Rat IgG2a	4B4	Seq14'
15	Phospho mTOR (Ser2448) (p-mTOR)	Biolegend	610302	Mouse IgG1	A17024A	Seq17'
16	Phospho STAT3 (Tyr705) (p-STAT3)	Biolegend	651002	Mouse IgG1	13A3-1	Seq18'
17	Phospho ERK1/2 (Thr202/Tyr204) (p-ERK1/2)	Biolegend	675502	Mouse IgG2b	4B11B69	Seq19'
18	Phospho Lck (Tyr394) (p-Lck)	Biolegend	933102	Mouse IgG1	A18002D	Seq20'
19	Neurofilament H&M (NF H&M)	Biolegend	837704	Mouse IgG1	SMI 310	Seq21'
20	CD24	Biolegend	101802	Rat IgG2b	M1/69	Seq22'
21	CD304	Biolegend	145202	Rat IgG2a	3E12	Seq23'
22	Pax-5	Biolegend	649702	Rat IgG2a	1H9	Seq24'
23	SOX2	Biolegend	656102	Mouse IgG1	14A6A34	Seq25'
24	Tubulin β3 (Tubulin)	Biolegend	801201	Mouse IgG2a	TUJ1	Seq26'
25	MAP2	Biolegend	801801	Mouse IgG1	SMI52	Seq27'
26	NSE	Biolegend	804901	Mouse IgG1	NSE-P1	Seq28'
27	MAGUK	Biolegend	817801	Mouse IgG1	K28/86	Seq30'
28	Neuroligin-1	Biolegend	819001	Mouse IgG1	N97A/31	Seq31'
29	VGlut1	Biolegend	821301	Mouse IgG1	N28/9	Seq32'
30	Dopamine Transporter (DAT)	Invitrogen	PA5-106751	Rabbit IgG	Not applicable	Seq33'
31	UFD1	Biolegend	671302	Rat IgG2a	W18140A	Seq34'
32	CD11b	Biolegend	101247	Rat IgG2b	M1/70	Seq35'
33	CD16/32	Biolegend	101302	Rat IgG2a	93	Seq36'
34	CD40	Biolegend	102802	Rat IgG2a	1C10	Seq37'
35	CD45	Biolegend	103102	Rat IgG2b	30-F11	Seq38'
36	CD68	Biolegend	137001	Rat IgG2a	FA-11	Seq39'
37	CD86	Biolegend	105002	Rat IgG2a	GL-1	Seq40'
38	I-A/I-E	Biolegend	107602	Rat IgG2b	M5/114.15.2	Seq41'
39	CD206	Biolegend	141701	Rat IgG2a	C068C2	Seq42'
40	CD301a	Biolegend	145602	Rat IgG2a	LOM-8.7	Seq43'
41	CD163	Biolegend	155302	Rat IgG2a	S15049I	Seq44'
42	CD15	Biolegend	125602	Mouse IgM	MC-480	Seq45'
43	CD115	Biolegend	135502	Rat IgG2a	AFS98	Seq46'
44	CD64	Biolegend	139301	Mouse IgG1	X54-5/7.1	Seq47'
45	CD209a	Biolegend	833001	Mouse IgG2c	MMD3	Seq48'
46	SNAP-25	Biolegend	836304	Mouse IgG1	SMI 81	Seq49'
47	Myelin Basic Protein (MBP)	Biolegend	836504	Mouse IgG1	SMI 94	Seq50'
48	Synaptophysin	Biolegend	837104	Mouse IgM	SP17	Seq1'
49	GFAP	Biolegend	837404	Mouse IgG2b	SMI 24	Seq2'
50	ATG5	Biolegend	847402	Mouse IgG1	177.19	Seq3'
51	SynDIG1	Biolegend	851802	Mouse IgG2a	L42/17	Seq4'
52	Shank	Biolegend	851902	Mouse IgG1	N23B/49	Seq5'
53	TFEB	Biolegend	852002	Mouse IgG2b	A17106C	Seq6'
54	ALDH1L1	Biolegend	856802	Mouse IgG1	N103/39	Seq7'
55	Arl13b	Biolegend	857602	Mouse IgG2a	N295B/66	Seq8'
56	UBE2O	Biolegend	870202	Mouse IgG2b	A18140A	Seq9'
57	E1 Ubiquitin Activating Enzyme (UBE1)	Biolegend	932002	Mouse IgG1	2G2.3.5	Seq10'
58	GABRB3	Biolegend	818501	Mouse IgG1	N87/25	Seq11'
59	ERK1/2	Biolegend	686902	Rat IgG1	W15133B	Seq12'
60	Glutamine Synthetase	Invitrogen	701989	Rabbit IgG	7H9L16	Seq13'
61	GLT-1	Invitrogen	701988	Rabbit IgG	9H9L17	Seq14'
62	CD56	Invitrogen	701379	Rabbit IgG	3H15L12	Seq15'
63	S100B	Invitrogen	710363	Rabbit IgG	16HCLC	Seq16'
64	MEK	Invitrogen	13-3500	Mouse IgG1	3D9	Seq17'
65	Lamin B1	Biolegend	869802	Mouse IgG2b	5G8-D3-H7	Seq18'
66	CREB	Invitrogen	35-0900	Mouse IgG1	LB9	Seq19'
67	VGLUT2	Invitrogen	42-7800	Rabbit IgG	Not applicable	Seq20'
68	NG2	Invitrogen	MA5-24247	Rat IgG1	546930	Seq21'
69	GABRG1	Invitrogen	PA5-99317	Rabbit IgG	Not applicable	Seq22'
70	Tyrosine Hydroxylase	Invitrogen	PA5-85167	Rabbit IgG	Not applicable	Seq23'
71	SLC6A1	Invitrogen	PA5-85766	Rabbit IgG	Not applicable	Seq24'
72	TLR4	Invitrogen	710185	Rabbit IgG	20HCLC	Seq25'
73	Phospho-Tau (Ser199) (p-Tau)	Invitrogen	701054	Rabbit IgG	2H23L4	Seq26'
74	TrkC	Invitrogen	701985	Rabbit IgG	7H3L20	Seq27'
75	Phospho-IRS1 (Ser312) (p-IRS1)	Invitrogen	710778	Rabbit IgG	18HCLC	Seq28'
76	Cofilin	Invitrogen	MA5-17275	Mouse IgG2a	GT567	Seq29'
77	Acetylcholinesterase (AChE)	Invitrogen	MA3-042	Mouse IgG2b	HR2	Seq30'
78	Clathrin	Invitrogen	MA1-065	Mouse IgG1	X22	Seq31'
79	Adaptin	Invitrogen	MA3-061	Mouse IgG2a	AC1-M11	Seq32'
80	PLP1	Invitrogen	PA5-40788	Rabbit IgG	Not applicable	Seq34'
81	VAChT	Invitrogen	MA5-27662	Mouse IgG1	S6-38	Seq36'
82	SOX10	Invitrogen	703439	Rabbit IgG	5H7L26	Seq38'
83	CaMKII	Invitrogen	MA1-048	Mouse IgG1	6G9	Seq39'
84	COX1	Invitrogen	35-8100	Mouse IgG2b	COX 111	Seq40'
85	Oligodendrocyte Marker O1 (O1)	Invitrogen	14-6506-82	Mouse IgM	O1	Seq42'
86	SHP2	Invitrogen	PA5-20279	Rabbit IgG	Not applicable	Seq43'
87	CaV1.2	Invitrogen	MA5-27717	Mouse IgG1	S57-46	Seq44'
88	LDLR	Invitrogen	PA5-46987	Goat IgG	Not applicable	Seq45'
89	CDC42	Proteintech	10155-1-AP	Rabbit IgG	Not applicable	Seq46'
90	TRADD	Invitrogen	PA5-106869	Rabbit IgG	Not applicable	Seq48'
91	Phospho-INSR (Tyr1361) (p-INSR)	Invitrogen	PA5-104754	Rabbit IgG	Not applicable	Seq49'
92	Phospho-RHOA (Ser188) (p-RHOA)	Invitrogen	PA5-105763	Rabbit IgG	Not applicable	Seq50'
93	HMGCS1	Invitrogen	PA5-100011	Rabbit IgG	Not applicable	Seq2'
94	Phospho-Amyloid Precursor Protein (Thr668) (p-APP)	Invitrogen	PA5-104745	Rabbit IgG	Not applicable	Seq3'
95	ASAH1	Invitrogen	PA5-20574	Rabbit IgG	Not applicable	Seq4'
96	Phospho-Calmodulin 1/2/3 (Thr79, Ser81) (p-Calmodulin)	Invitrogen	PA5-104932	Rabbit IgG	Not applicable	Seq6'
97	Phospho-SREBP1 (Ser439) (p-SREBP1)	Invitrogen	PA5-99371	Rabbit IgG	Not applicable	Seq7'
98	COX2	Proteintech	12375-1-AP	Rabbit IgG	Not applicable	Seq8'
99	TrkA	Invitrogen	PA5-98018	Rabbit IgG	Not applicable	Seq9'
100	Dynamin 1	Invitrogen	PA5-91865	Rabbit IgG	Not applicable	Seq10'
101	CHRFAM7A	Invitrogen	PA5-96829	Rabbit IgG	Not applicable	Seq11'
102	HMGCR	Invitrogen	PA5-95846	Rabbit IgG	Not applicable	Seq12'
103	GSK-3 alpha / beta (GSK-3)	R&D Systems	AF2157	Rabbit IgG	Not applicable	Seq13'
104	Mu-Calpain	Invitrogen	PA5-27681	Rabbit IgG	Not applicable	Seq14'
105	TrkB	Invitrogen	PA5-78405	Rabbit IgG	Not applicable	Seq15'
106	FOXO1	Invitrogen	MA5-17078	Mouse IgG1	3B6	Seq16'
107	APOE	Invitrogen	701241	Rabbit IgG	16H22L18	Seq17'
108	PAK1	Invitrogen	71-9300	Rabbit IgG	Not applicable	Seq18'
109	TREM2	Invitrogen	MA5-31267	Rabbit IgG	14	Seq19'
110	Phospho-CREB/ATF1 (Ser133, Ser63) (p-CREB/ATF1)	Invitrogen	MA1-114	Mouse IgG1	10E9	Seq20'
111	LEF1	Invitrogen	PA5-102851	Rabbit IgG	Not applicable	Seq21'
112	Phospho-JNK1/JNK2 (Thr183, Tyr185) (p-JNK1/JNK2)	Invitrogen	700031	Rabbit IgG	D12H7L17	Seq22'
113	PDCD4	Invitrogen	702494	Rabbit IgG	1H15L6	Seq23'
114	EIF2S1	Invitrogen	AHO0802	Mouse IgG1	EIF2-alpha	Seq24'
115	K-Ras	Invitrogen	415700	Mouse IgG1	9.13	Seq25'
116	Arp2	Invitrogen	703394	Rabbit IgG	5H2L7	Seq26'
117	Phospho-BRAF (Ser729) (p-BRAF)	Invitrogen	PA5-105501	Rabbit IgG	Not applicable	Seq27'
118	CK1 gamma-1	Invitrogen	PA5-104268	Rabbit IgG	Not applicable	Seq28'
119	Tau	Invitrogen	AHB0042	Mouse IgG1	TAU-5	Seq29'
120	NLK	Invitrogen	PA5-102708	Rabbit IgG	Not applicable	Seq30'
121	Phospho MEK1 (Ser298) (p-MEK1)	Biolegend	610602	Mouse IgG1	A16117B	Seq31'
122	Phospho-p70 S6 Kinase (Ser424) (p-p70 S6 Kinase)	Invitrogen	PA5-104844	Rabbit IgG	Not applicable	Seq32'
123	Phospho-beta Catenin (Thr41, Ser45) (p-beta Catenin)	Invitrogen	PA5-104873	Rabbit IgG	Not applicable	Seq33'
124	Phospho-BAD (Ser155) (p-BAD)	Invitrogen	PA5-105022	Rabbit IgG	Not applicable	Seq34'
125	GNAQ	Invitrogen	PA5-100253	Rabbit IgG	Not applicable	Seq35'
126	Phospho-TAK1 (Thr187) (p-TAK1)	Invitrogen	PA5-99340	Rabbit IgG	Not applicable	Seq36'
127	Phospho-SHP2 (Tyr62) (p-SHP2)	Invitrogen	PA5-105618	Rabbit IgG	Not applicable	Seq37'
128	MRLC2	Invitrogen	PA5-38295	Rabbit IgG	Not applicable	Seq38'
129	Caspase 9 (Cleaved Asp330)	Invitrogen	PA5-105272	Rabbit IgG	Not applicable	Seq39'
130	Phospho-PKA alpha (Ser338) (p-PKA alpha)	Invitrogen	PA5-105760	Rabbit IgG	Not applicable	Seq40'
131	BID	Invitrogen	PA5-11384	Rabbit IgG	Not applicable	Seq41'
132	AXIN1	Invitrogen	PA5-21042	Rabbit IgG	Not applicable	Seq42'
133	GLUT4	Invitrogen	MA5-17176	Mouse IgG2b	3G10A3	Seq43'
134	Hsp90α/β	Biolegend	661802	Mouse IgG1	K3720A	Seq44'
135	Lamin A/C	Invitrogen	PA5-78042	Rabbit IgG	Not applicable	Seq45'
136	CDK5	Invitrogen	PA5-96409	Rabbit IgG	Not applicable	Seq46'
137	ROCK1	Invitrogen	PA5-22262	Rabbit IgG	Not applicable	Seq47'
138	ERAB	Invitrogen	PA5-27155	Rabbit IgG	Not applicable	Seq48'
139	IDE	Invitrogen	PA5-79435	Rabbit IgG	Not applicable	Seq49'
140	PKC alpha	Invitrogen	PA5-87400	Rabbit IgG	Not applicable	Seq50'
141	JAK3	Invitrogen	PA5-87500	Rabbit IgG	Not applicable	Seq1'
142	APC	Invitrogen	PA5-96213	Rabbit IgG	Not applicable	Seq2'
143	Phospho-EGFR (Ser1047) (p-EGFR)	Invitrogen	PA5-36801	Rabbit IgG	Not applicable	Seq3'
144	GNAI3	Invitrogen	PA5-76885	Rabbit IgG	Not applicable	Seq4'
145	Phospho-Akt (S473) (p-Akt)	R&D Systems	AF887	Rabbit IgG	Not applicable	Seq5'
146	Phospho-STAT1 (Y701) (p-STAT1)	R&D Systems	AF2894	Rabbit IgG	Not applicable	Seq6'
147	HSP60	Biolegend	681502	Mouse IgG1	P83G8	Seq7'
148	TOR	R&D Systems	MAB1537	Rat IgG	303728	Seq8'
149	Notch-1	R&D Systems	MAB5267	Mouse IgG1	N1A	Seq9'
150	Notch-2	R&D Systems	MAB5196	Rat IgG	605724	Seq10'
151	Notch-3	R&D Systems	AF1308	Goat IgG	Not applicable	Seq11'
152	Phospho-GSK-3 alpha/beta (S21/S9) (p-GSK3)	R&D Systems	AF1590	Rabbit IgG	Not applicable	Seq12'
153	INSR	Invitrogen	PA5-87344	Rabbit IgG	Not applicable	Seq13'
154	PDK-1	R&D Systems	MAB864	Mouse IgG2	650308	Seq14'
155	PTEN	R&D Systems	AF847	Rabbit IgG	Not applicable	Seq15'
156	eIF4E	R&D Systems	MAB3228	Mouse IgG2	299910	Seq16'
157	Src	R&D Systems	AF3389	Goat IgG	Not applicable	Seq17'
158	TSC1	R&D Systems	AF4379	Sheep IgG	Not applicable	Seq18'
159	TSC2	R&D Systems	MAB40401	Mouse IgG1	614204	Seq19'
160	Rheb	R&D Systems	MAB3426	Mouse IgG2	344912	Seq21'
161	GRB2	R&D Systems	AF3846	Goat IgG	Not applicable	Seq22'
162	STAT5a	R&D Systems	MAB2174	Mouse IgG3	251619	Seq23'
163	STAT5b	R&D Systems	AF1584	Rabbit IgG	Not applicable	Seq24'
164	Jak1	R&D Systems	MAB4260	Rat IgG	413104	Seq26'
165	Beclin 1	Invitrogen	PA5-20171	Rabbit IgG	Not applicable	Seq27'
166	Cyclin D1/D2	R&D Systems	AF4196	Goat IgG	Not applicable	Seq31'
167	MDM2/HDM2	R&D Systems	AF1244	Rabbit IgG	Not applicable	Seq32'
168	Active Caspase-3	R&D Systems	AF835	Rabbit IgG	Not applicable	Seq33'
169	BAD	R&D Systems	AF819	Rabbit IgG	Not applicable	Seq34'
170	PAK3	Invitrogen	PA5-112638	Rabbit IgG	Not applicable	Seq36'
171	p53	R&D Systems	MAB1355	Mouse IgG2	184721	Seq37'
172	RelA/NF kappa B p65	R&D Systems	MAB5078	Mouse IgG2	532301	Seq40'
173	cIAP-2/HIAP-1	R&D Systems	MAB817	Mouse IgG1	315304	Seq41'
174	Oligodendrocyte Marker O4 (O4)	R&D Systems	MAB1326	Mouse IgM	O4	Seq42'
175	RHOA	Proteintech	10749-1-AP	Rabbit IgG	Not applicable	Seq43'
176	TNFR1	Proteintech	60192-1-IG	Mouse IgG1	2A6E3	Seq44'
177	Rac1	Proteintech	66122-1-IG	Mouse IgG2b	4A4B11	Seq45'
178	NOL3	Proteintech	10846-2-AP	Rabbit IgG	Not applicable	Seq46'
179	PI3K p85 alpha	Proteintech	60225-1-IG	Mouse IgG2a	4G3C11	Seq47'
180	4EBP1	Proteintech	60246-1-IG	Mouse IgG2b	2C3F3	Seq48'
181	SIRT1	Proteintech	60303-1-IG	Mouse IgG2b	7F6G6	Seq49'
182	JNK	Proteintech	66210-1-IG	Mouse IgG1	1A12E1	Seq50'
