# Supplementary material for: Cyclic microchip assay for measurement of hundreds of functional proteins in single neurons
Source: Nat Commun. 2022 Jun 21;13:3548. doi: 10.1038/s41467-022-31336-x (PMC9213506; doi:10.1038/s41467-022-31336-x)
Supplement: Supplementary file 7 — Source Data [file 41467_2022_31336_MOESM7_ESM.xlsx]

## Sheet: Fig.1b
Beads number	Frequency (%)
900	10	5	5
950	15	15	10
1000	35	35	30
1050	20	20	25
1100	10	15	20
1150	5	10	5
1200	5	0	5

## Sheet: Fig.1c
Beads number	Frequency (%)
14	2	0	2	0	2
15	2	6	2	4	4
16	2	8	8	6	4
17	4	8	12	8	2
18	8	16	10	12	14
19	16	20	18	24	20
20	20	10	18	10	14
21	18	12	10	8	14
22	12	6	8	14	12
23	6	10	4	6	6
24	4	2	4	6	4
25	4	0	2	2	0
26	2	2	2	0	4

## Sheet: Fig.1d
	Log10 [Complementary oligo concentration (pM)]
	1		2		3		4		5
Seq1	355.778	11.5304	799.167	95.6052	4630.8	345.04	8126.1	284.652	8701.4	552.767
Seq2	341.389	10.6934	760.167	65.1257	4265.9	266.211	8213	577.428	7952.2	386.426
Seq3	336.722	10.418	694.5	73.238	4081.2	962.313	7566.4	448.951	7358.6	635.019
Seq4	342.611	13.7604	743.556	69.1024	4133.1	546.73	7836.8	555.985	8528.7	663.055
Seq5	338.778	11.5545	701.444	90.9189	3925.3	336.447	7267.6	304.472	7384.7	1227.69
Seq6	339	12.2293	700.611	83.2387	4139.6	289.374	7727.7	510.052	8006.9	542.438
Seq7	332.667	10.9848	674.833	72.4877	4073.3	383.225	7284.4	684.646	8189.9	645.562
Seq8	337.833	16.0182	740.444	95.1375	4229.6	390.191	6983.2	938.516	7318.4	322.248
Seq9	336.056	13.4638	735.353	72.0865	3933.1	482.684	7881.5	481.593	8169.7	364.265
Seq10	370.889	16.5995	896	149.78	5200.8	430.632	8232.5	428.398	8951.2	725.414
Seq11	351.722	14.3171	798.833	125.524	4849.9	308.702	7811	560.061	7656.8	628.095
Seq12	343.222	10.2174	742.353	85.0432	3954.9	1077.96	7928	690.262	7874.5	406.585
Seq13	336.019	11.2532	709.726	87.5974	4009.77	358.39	7603.73	639.302	8224.77	803.992
Seq14	333.944	11.3748	708.222	80.6843	3929.7	352.154	7371.4	521.615	7618.5	675.864
Seq15	336.278	14.3983	775.278	100.79	4174.2	253.399	7929.5	655.671	8351.5	544.855
Seq16	346.167	13.0735	778.222	105.099	4522.7	454.329	7846.8	825.988	8446.6	447.77
Seq17	327.941	10.8219	721.941	88.3818	4053.2	412.994	7268.4	564.595	7438.5	762.905
Seq18	323	9.82514	606.059	81.1828	2954.8	149.463	5919.1	382.654	7468.7	441.707
Seq19	346.833	11.838	698.833	90.3839	4201.6	299.203	6806.6	403.989	7985.9	463.048
Seq20	333.778	11.919	715.722	119.321	3862.8	336.968	7041.8	700.997	7823.8	672.012
Seq21	327	10.3333	673.444	69.4776	3721.6	319.123	6780.7	439.181	7191.4	534.297
Seq22	334.556	11.305	714	106.368	4129.3	329.894	6610.8	572.899	7575.4	830.28
Seq23	326.889	11.6471	691.2	103.616	3832.1	313.498	6687.6	618.59	7468.4	438.232
Seq24	325.588	11.9413	675.278	61.9496	3347.2	403.691	6447	851.711	6006.2	353.704
Seq25	348.389	14.4612	804.333	94.9146	4313.4	343.748	7217.2	601.74	7204.6	461.748
Seq26	347.889	9.40974	804.056	103.27	4346.9	441.792	6991.3	733.413	7501.6	898.289
Seq27	328.444	6.23808	696.389	110.037	3627.4	391.595	7145.4	219.671	7458.8	563.764
Seq28	350.889	11.7137	813.611	107.968	4425.6	305.725	7157.3	395.491	7825.5	530.62
Seq29	344.389	9.97296	763.444	97.1678	4157.7	327.742	7503.4	656.16	7104.9	412.562
Seq30	324.5	11.0013	638.278	55.8418	3619.8	371.902	6762.7	626.512	6714.8	381.379
Seq31	324.056	10.4906	658.778	89.338	3303.3	443.828	6490.4	570.829	6505.8	572.202
Seq32	328.333	11.1305	680.312	61.0192	3750.1	288.605	7044.3	511.961	7564.6	814.939
Seq33	322.824	9.78736	638.111	99.5662	3256	274.145	7050.8	466.818	7261.9	550.392
Seq34	327.222	9.96413	667.056	76.9094	3445.9	356.609	6967	551.117	7538.4	600.317
Seq35	321.588	12.3577	645.611	84.4197	3389.7	279.563	6198.8	331.467	6780.8	836.776
Seq36	323.278	13.2573	595.188	83.9816	3172.3	215.989	6024.8	719.541	6855.6	594.712
Seq37	342.111	10.8622	685.5	69.7322	3795.7	261.329	6766.6	361.852	7395	1074.61
Seq38	331.889	8.90623	671.389	81.2227	3628.6	283.239	6937.7	572.072	6821.6	662.839
Seq39	336.944	11.3748	701.438	114.282	3999.9	352.333	6576.2	388.381	6992.7	664.67
Seq40	330.778	13.5177	629.167	59.8454	3499.5	266.546	6185.6	829.469	6341.9	447.918
Seq41	344.944	15.4289	797.667	109.341	4180.8	312.103	7020.4	719.679	7478.5	816.943
Seq42	337.235	9.3023	705.6	121.239	4299.8	386.455	7669.3	418.414	7066.7	631.409
Seq43	342.667	11.3969	786.294	108.07	4527.3	327.655	8276.7	421.307	8313.2	410.428
Seq44	336.824	12.2245	769.824	91.6895	4474.4	297.747	7347.8	547.714	7584.6	765.701
Seq45	346.389	9.09297	835.944	109.849	4596.5	240.042	7914.1	705.836	7624.6	748.684
Seq46	345.778	10.5649	754.647	124.945	4566.8	206.879	8330.9	433.021	8146.2	294.326
Seq47	340.929	16.8712	726.818	92.1943	4926	206.125	7683.8	958.01	8077.3	920.801
Seq48	338.688	11.4604	747.643	91.3616	4238.6	316.317	7812.3	644.394	7842.3	625.505
Seq49	341.882	13.5945	788	98.2796	4253.1	219.045	7527.1	681.161	7471.9	367.999
Seq50	341.471	9.85851	794.571	84.7085	4387.5	247.378	7697	744.659	7899.1	576.443

## Sheet: Fig.1e
	Complementary oligo-AF488					Complementary oligo-Cy3					Complementary oligo-Cy5
Cycle1	99.2801	104.843	101.734	103.992	90.1505	74.0183	77.716	74.8037	84.8495	86.5511	74.3128	92.0484	70.5497	88.6126	94.6989
Cycle2	94.8626	103.73	102.52	100.982	94.7317	80.2683	82.5916	89.6597	70.6806	73.8547	81.4136	97.0877	76.0471	93.0301	72.5785
Cycle3	95.6479	98.1348	100.72	100.033	94.8298	89.7906	84.7513	69.6989	86.5838	83.3442	96.4005	89.267	77.9778	68.2919	90.5759
Cycle4	98.9856	98.7238	98.462	95.1571	101.407	88.1872	76.3744	83.0497	81.9044	71.2369	81.9699	95.4843	78.6322	85.9293	76.3089

## Sheet: Fig.2b
Tubulin
0 min	100	100	100	100	100	100	100	100
3 mins	17.3953	17.9525	16.5498	20.3062	17.9555	16.5254	20.2948	17.5632
5 mins	11.2327	11.5013	15.1148	10.5628	8.90262	12.5929	8.46803	13.0135
10 mins	7.83625	4.35409	5.11875	6.21448	5.45174	6.80318	3.6809	7.08386
15 mins	1.19605	1.19264	0.820002	2.24654	1.94575	1.08309	1.43797	1.28815
20 mins	0.53762	0.676277	0.638778	0.669531	0.955804	0.598517	1.41253	1.01008
Lamin B1
0 min	100	100	100	100	100	100	100	100
3 mins	24.125	32.8577	27.503	31.4873	32.8555	28.6114	14.2098	26.2103
5 mins	17.1416	18.3227	11.8457	18.9359	14.5715	15.8176	18.4104	16.6055
10 mins	11.1654	10.8096	11.3246	11.6622	11.3067	11.5453	12.3408	11.0882
15 mins	5.94269	5.71479	5.61051	5.96106	5.50284	6.61824	5.26367	5.23058
20 mins	5.81026	4.03154	4.91241	2.37185	5.39363	2.99933	7.05597	4.78306
MAP2
0 min	100	100	100	100	100	100	100	100
3 mins	28.4204	22.5131	34.5328	30.2428	21.4821	23.4182	29.8661	33.0341
5 mins	20.8069	18.4327	23.398	16.5362	12.263	15.7379	17.5253	22.4993
10 mins	8.73178	12.4248	11.0784	10.2137	6.63923	5.57295	11.6055	7.1653
15 mins	2.77137	2.40115	2.54086	2.31919	1.94405	1.37182	2.37215	2.17456
20 mins	1.77987	1.77573	1.85094	1.5418	1.74029	2.14874	1.89426	1.79049

## Sheet: Fig.2d
Pristine
Tubulin	97.6384	92.6947	83.9764	99.3613	110.048	94.1295	105.505	96.6448	131.693	88.3175
Lamin B1	16.3211	16.9113	25.7144	19.2542	21.6891	20.9176	26.3265	15.7267	16.9266	19.0495
CREB	38.5685	31.3283	40.1099	26.0037	34.8967	38.0422	34.8903	36.8528	33.0151	48.319
VGLUT2	26.0225	43.5288	36.5735	29.9274	37.5097	33.3706	33.107	31.0357	25.5051	38.5848
MAP2	30.8586	30.4055	26.8851	34.7311	32.3537	24.0678	26.3927	16.2931	36.1634	19.1916
Phospho GSK3	23.1936	45.3022	34.8794	39.3484	27.7605	26.075	28.3173	23.1393	43.0242	29.4583
CD24	9.69698	13.782	10.9193	13.317	10.2214	10.8407	9.97637	9.87004	8.9069	10.6563
CD86	1.29504	1.19516	0.788503	1.09859	1.03279	1.32285	1.4403	1.11337	0.395735	0.174767
UV irradiation
Tubulin	0.979804	1.99728	1.11971	0.959687	1.69104	1.98192	1.74826	1.21206	1.80255	1.38288
Lamin B1	1.64577	0.839857	1.90536	0.605221	0.570214	0.793564	1.73255	1.77871	2.05019	1.18676
CREB	0.538667	0.555111	0.27344	1.06981	0.976557	1.04288	0.243773	0.399646	1.03807	0.521946
VGLUT2	0.71018	0.846978	0.617958	0.67105	0.574882	0.519434	0.534146	0.636217	0.527473	0.47174
MAP2	0.960514	0.920166	1.0293	0.937238	1.32117	0.87951	0.468018	0.466872	0.585958	1.01733
Phospho GSK3	0.150107	0.504885	0.209941	0.428183	0.432176	0.693913	0.0155679	0.876844	0.345832	1.03794
CD24	0.215685	0.410026	0.482694	0.763203	0.626998	0.372235	0.561515	0.394428	0.519497	0.270221
CD86	0.0994573	0.262615	0.17951	0.318426	0.306324	0.245792	0.181982	0.27049	0.14695	0.115585

## Sheet: Fig.2f
Tubulin												Average	SD
Round1	Staining	105.304	87.2683	89.5834	87.4801	104.471	114.854	105.831	117.686	117.22	105.981	103.568	11.7752
	Washing	1.48476	1.15646	1.09927	1.31743	1.37462	1.81518	1.36615	1.40004	1.93379	0.995489	1.39432	0.29555
Round2	Staining	108.047	99.1909	105.928	98.098	113.812	80.5223	96.0477	92.608	97.3122	95.1645	98.673	9.17469
	Washing	1.59278	1.54195	1.27719	1.40216	1.53348	1.54407	2.17737	1.28354	1.94226	1.01031	1.53051	0.334067
Round3	Staining	97.0072	118.58	98.3945	109.561	106.801	101.783	100.265	99.5298	78.7093	102.728	101.336	10.224
	Washing	1.14799	1.42122	1.45511	1.02938	1.54195	1.51865	1.30473	2.51202	1.43393	1.62032	1.49853	0.399564
Round4	Staining	95.5245	74.5875	72.8973	102.131	93.2794	98.134	100.805	117.415	97.8205	111.677	96.427	14.0275
	Washing	1.08868	1.37674	0.959481	1.1374	1.67539	1.42334	1.55042	1.89355	1.87025	1.51441	1.44897	0.318559
Lamin B1
Round1	Staining	23.663	17.6667	18.8041	15.1399	16.2053	17.8489	15.5932	17.8235	19.0795	21.0599	18.2884	2.57707
	Washing	1.10775	0.908648	0.718023	0.887467	0.878995	0.671425	0.881113	0.987016	0.686252	0.696842	0.842353	0.145622
Round2	Staining	16.5188	17.0123	19.4163	19.4735	20.0114	23.0784	17.6985	18.5839	20.7083	19.8865	19.2388	1.91956
	Washing	0.696842	0.751912	0.902294	0.720141	0.669307	0.544342	0.542224	0.69896	0.673543	0.722259	0.692182	0.102569
Round3	Staining	20.4012	21.7673	18.8296	18.9821	19.2002	26.3889	18.6855	18.1348	18.3043	18.8825	19.9576	2.50469
	Washing	0.701078	0.876877	0.711668	0.866287	0.465973	0.826044	0.728613	0.675661	0.696842	0.70955	0.725859	0.117641
Round4	Staining	22.5362	20.541	20.4965	17.8171	17.0377	18.8825	17.6286	18.8698	17.3829	18.2429	18.9435	1.74598
	Washing	0.660835	0.472328	0.885349	0.703196	0.874759	0.870523	0.745557	0.690488	0.974308	0.944655	0.7822	0.155296
CREB
Round1	Staining	22.443	32.4762	27.5136	35.6703	28.5133	32.724	29.5131	32.2962	23.5931	30.6166	29.5359	4.1632
	Washing	0.506217	0.434202	0.525279	0.542224	0.720141	0.747675	0.610001	0.400313	0.446911	0.796391	0.572935	0.139882
Round2	Staining	30.8644	21.6762	26.1242	33.7068	32.4826	25.6074	29.727	30.3285	31.5125	28.3185	29.0348	3.65506
	Washing	0.495626	0.423612	0.374897	0.334654	0.434202	0.571876	0.561286	0.718023	0.266876	0.302883	0.448393	0.13992
Round3	Staining	31.1376	33.3044	34.5456	27.0519	25.2494	27.8123	34.7764	28.8819	30.4365	28.1914	30.1387	3.27032
	Washing	0.508335	0.506217	0.679897	0.252049	0.328299	0.237223	0.912884	0.696842	0.705314	0.514689	0.534175	0.219189
Round4	Staining	32.1839	31.0995	31.2435	28.8649	31.6163	30.8834	30.7352	30.2035	29.1699	33.8381	30.9838	1.43484
	Washing	0.785801	0.499862	0.468091	0.741321	0.724377	0.537987	0.453265	0.89594	0.722259	0.504098	0.6333	0.157552
VGLUT2
Round1	Staining	24.1798	24.0506	24.0866	27.9499	23.4363	31.987	27.8017	25.6518	23.8981	27.7699	26.0812	2.7456
	Washing	0.531633	0.478682	0.495626	0.516807	0.497744	0.49139	0.495626	0.459619	0.508335	0.529515	0.500498	0.0221706
Round2	Staining	32.1712	34.1813	25.8785	36.2824	25.1732	32.1691	25.4464	25.5142	25.9674	34.2914	29.7075	4.48871
	Washing	0.525279	0.610001	0.50198	0.463855	0.446911	0.508335	0.518925	0.485036	0.489272	0.552814	0.510241	0.0463985
Round3	Staining	23.4999	24.0209	27.952	21.9219	21.7207	25.2346	24.2094	32.1522	28.471	28.4159	25.7599	3.3653
	Washing	0.512571	0.550696	0.461737	0.508335	0.440557	0.506217	0.468091	0.55705	0.50198	0.504098	0.501133	0.0366886
Round4	Staining	27.2764	29.458	35.6809	27.2128	35.1069	32.1945	24.201	26.4122	25.1244	34.3274	29.6994	4.30431
	Washing	0.540105	0.50198	0.493508	0.497744	0.548578	0.470209	0.495626	0.487154	0.465973	0.56764	0.506852	0.0339191
MAP2
Round1	Staining	26.2555	26.8125	27.8822	27.4225	29.1043	28.1511	23.9129	23.8472	28.3757	29.2335	27.0997	1.93076
	Washing	0.230869	0.432084	0.459619	0.442675	0.707432	0.446911	0.872641	0.521043	0.648127	0.457501	0.52189	0.178284
Round2	Staining	23.8261	27.9245	28.9475	27.3696	28.7273	28.5133	26.4334	28.776	27.6322	27.9923	27.6142	1.53545
	Washing	0.374897	0.332536	0.334654	0.457501	0.336772	0.29441	0.548578	0.508335	0.341008	0.701078	0.422977	0.129343
Round3	Staining	25.2833	32.2475	31.3981	21.5979	21.7567	23.987	22.0977	25.9865	24.5589	28.1363	25.705	3.81691
	Washing	0.355834	0.506217	0.357952	0.328299	0.542224	0.315591	0.525279	0.402432	0.341008	0.438439	0.411327	0.0861969
Round4	Staining	31.5337	24.5377	24.328	27.1684	28.0325	23.6143	26.1729	24.6818	30.5107	32.5334	27.3113	3.23774
	Washing	0.718023	0.76462	0.967954	0.495626	0.305001	0.252049	0.398195	0.417258	0.514689	0.275348	0.510876	0.236355
Phospho GSK3
Round1	Staining	20.1025	25.5438	27.5623	34.1262	23.8981	25.4146	26.8231	28.2486	30.6462	28.6637	27.1029	3.80755
	Washing	0.266876	0.279584	0.355834	0.298647	0.309237	0.518925	0.696842	0.305001	0.13132	0.220278	0.338254	0.159976
Round2	Staining	23.7731	23.1356	18.963	28.0008	28.4583	27.342	31.2795	21.0048	22.2121	22.892	24.7061	3.86756
	Washing	0.540105	0.268994	0.158855	0.451147	0.544342	0.559168	0.313473	0.436321	0.330417	0.34948	0.39523	0.133209
Round3	Staining	25.0439	19.0774	26.0479	28.5218	27.1218	29.9642	32.1246	31.1863	25.8467	28.848	27.3783	3.73749
	Washing	0.368543	0.485036	0.478682	0.482918	0.368543	0.279584	0.446911	0.239341	0.328299	0.453265	0.393112	0.089624
Round4	Staining	23.7583	31.9149	23.6376	18.7957	30.14	35.2869	28.2422	30.4217	28.9666	30.0172	28.1181	4.77883
	Washing	0.785801	0.105903	0.614238	0.245695	0.281702	0.351598	0.427848	0.288056	0.317709	0.419376	0.383793	0.194138
CD24
Round1	Staining	11.6154	10.1667	13.6742	13.1616	10.5225	12.719	11.6832	11.804	12.9943	12.8418	12.1183	1.15745
	Washing	0.413022	0.453265	0.230869	0.292292	0.268994	0.258403	0.268994	0.309237	0.50198	0.249931	0.324699	0.0954776
Round2	Staining	11.6324	13.725	8.70099	14.2651	10.6178	10.3531	14.6824	20.937	15.86	15.7245	13.6498	3.53342
	Washing	0.194862	0.13132	0.319827	0.167327	0.34948	0.332536	0.112257	0.279584	0.175799	0.144028	0.220702	0.0903971
Round3	Staining	8.61627	10.2281	11.0753	10.5479	10.0163	11.141	9.99513	10.1349	10.8085	10.3891	10.2953	0.720875
	Washing	0.334654	0.332536	0.216042	0.146146	0.34948	0.122848	0.139792	0.391841	0.313473	0.311355	0.265817	0.0997427
Round4	Staining	9.05047	8.9827	7.20141	9.06742	16.7475	14.0406	9.66895	18.1751	17.7981	9.46985	12.0202	4.2126
	Washing	0.220278	0.1525	0.182153	0.317709	0.292292	0.266876	0.209688	0.290174	0.29441	0.171563	0.239764	0.0595975
CD86
Round1	Staining	1.03785	0.936183	0.804863	0.955245	0.91712	0.934065	0.798509	0.953127	0.790037	0.855697	0.89827	0.0823381
	Washing	0.0232987	0.0211806	0.0254167	0.0190625	0.0254167	0.0169445	0.0232987	0.0148264	0.0211806	0.0254167	0.0216042	0.00370913
Round2	Staining	0.696842	0.726495	0.703196	0.686252	0.652363	0.686252	0.68837	0.694724	0.705314	0.720141	0.695995	0.0205645
	Washing	0.0211806	0.0105903	0.0487154	0.0381251	0.0423612	0.033889	0.033889	0.0402432	0.033889	0.033889	0.0336772	0.0108208
Round3	Staining	0.686252	0.720141	0.787919	0.64389	0.751912	0.607883	0.734967	0.70955	0.758266	0.800627	0.720141	0.0609472
	Washing	0.0381251	0.0423612	0.033889	0.0105903	0.0105903	0.00847224	0.00847224	0.0148264	0.0190625	0.0169445	0.0203334	0.0129107
Round4	Staining	0.868405	0.940419	0.823926	0.768856	0.845106	0.881113	0.862051	0.773092	0.862051	0.701078	0.83261	0.0684181
	Washing	0.0317709	0.0296528	0.0127084	0.036007	0.0127084	0.0105903	0.0275348	0.0465973	0.0232987	0.0127084	0.0243577	0.012116

## Sheet: Fig.3a
Cell count (%)
Start	100	100	100	100	100	100	100	100	100	100	100	100	100	100	100	100	100	100	100	100
1	100	100	100	100	95.4545	90.4762	100	95.6522	100	100	100	90.3226	100	100	100	100	100	100	93.75	100
2	92.8571	100	100	100	90.9091	90.4762	91.6667	95.6522	91.6667	100	100	90.3226	100	100	92.3077	100	100	100	93.75	100
3	92.8571	100	100	92.8571	90.9091	90.4762	91.6667	95.6522	91.6667	100	100	90.3226	100	95.4545	92.3077	100	100	100	93.75	100
4	92.8571	100	100	92.8571	90.9091	90.4762	91.6667	91.3043	91.6667	90	92.3077	90.3226	93.75	90.9091	92.3077	100	100	100	93.75	100

## Sheet: Fig.3b
	Cell number
Tubulin	0	1.62973	1.58083	1.52787	1.37712	1.32823	1.22229	1.1734	1.07154	0.863755	0.708931
	1	61.8277	124.218	113.27	77.7176	113.319	139.24	68.5504	58.4664	122.384	121.007
	2	139.395	129.311	154.115	128.956	135.015	136.64	149.629	128.292	160.377	159.514
	3	161.139	209.827	179.983	162.565	183.65	200.66	161.75	119.276	167.454	147.287
	4	208.503	254.237	191.798	234.477	214.003	255.969	205.244	193.836	193.123	243.44
	Cell number
Lamin B1	0	0.867829	0.203716	0.505215	0.509289	0.407432	0.456323	0.456323	0.203716	0.256682	0.505215
	1	8.96349	15.5843	18.1307	17.214	17.1121	9.57464	17.0103	15.5843	9.98207	11.1025
	2	15.9917	21.492	20.2697	18.7419	16.6028	19.5567	19.7604	16.2973	19.4549	19.6586
	3	18.64	25.1589	23.1217	23.8347	24.6496	22.0013	27.3998	21.2883	22.4087	19.0474
	4	32.7982	23.631	24.344	24.6496	21.7976	27.1961	20.9827	22.7143	21.5939	27.1961
	Cell number
CREB	0	2.29384	1.68269	1.78455	0.615222	2.34273	1.83752	0.411506	0.920795	1.22229	2.24087
	1	30.4555	20.4734	23.5332	31.1196	12.94	22.9221	19.3041	17.7233	15.6331	23.2766
	2	35.5484	43.5952	31.5759	36.2614	33.002	36.7707	28.4184	25.77	39.8264	25.9738
	3	51.6419	44.6138	44.5119	36.0577	41.9654	55.7163	43.1877	45.4286	34.7335	43.7989
	4	61.3184	57.6516	63.763	62.6426	42.5766	62.5407	55.3088	52.1512	47.9751	63.2537
	Cell number
VGLUT2	0	0.708931	1.1734	1.53194	0.509289	0.713005	0.309648	0.509289	2.24087	0.203716	1.52787
	1	21.2883	19.5567	17.8251	18.4363	18.4363	18.3344	18.5381	18.8437	17.214	18.5381
	2	22.1032	27.5016	24.5478	23.9366	27.5016	26.7886	24.8533	21.5939	23.7329	18.2326
	3	30.8629	29.0295	28.7239	29.3351	27.0942	29.9462	34.0205	28.5202	28.0109	31.6778
	4	37.28	43.7989	34.7335	41.2524	37.1781	36.7707	38.5023	38.0949	35.5484	38.1967
	Cell number
MAP2	0	1.93937	1.47898	1.78455	0.708931	0.814863	1.27526	0.611147	0.814863	1.32823	0.814863
	1	11.7625	10.5932	10.3936	9.15499	17.1121	17.4177	16.7047	17.5196	19.7604	16.8025
	2	18.2326	18.5381	18.3344	17.4177	20.9827	19.353	17.7233	18.3344	19.0474	17.1121
	3	27.3998	25.9738	24.4459	23.8347	26.1775	27.3998	24.0385	23.3255	24.9552	26.9923
	4	32.9001	30.5574	28.0109	32.9001	27.6035	34.2243	29.5388	28.5202	28.6221	24.6496
	Cell number
Phospho GSK3	0	1.32415	0.456323	1.01858	1.42601	0.407432	3.71578	0.814863	1.1734	0.105932	0.154824
	1	24.1403	24.344	23.4273	27.0942	23.0199	23.5292	23.4273	23.0199	22.8162	24.1403
	2	37.28	28.0109	44.5119	34.6317	38.2986	31.3722	39.5209	33.3075	41.7617	35.0391
	3	50.6234	60.198	51.2345	46.6509	44.9193	37.5856	46.8546	43.697	43.3915	41.558
	4	65.8002	53.9847	52.5587	62.7445	40.0301	51.6419	45.7342	47.8732	43.9007	78.838
	Cell number
CD24	0	0.460398	0.407432	1.27526	0.256682	0.407432	0.105932	0.35854	0.154824	0.460398	0.309648
	1	9.375	10.8499	9.01239	15.6861	3.77282	13.7019	6.06258	4.63657	11.1555	18.5381
	2	16.9084	16.3991	9.6765	16.7047	15.9917	16.501	9.26907	15.8898	22.4087	16.2973
	3	23.2236	17.0103	16.9084	17.214	17.3158	16.501	18.5381	17.0103	17.0103	19.2511
	4	27.3998	25.9738	23.4273	23.9366	30.3537	18.5381	26.4831	20.3716	20.3716	21.1864
	Cell number
CD86	0	0.969687	0.611147	0.256682	0.867829	1.58083	0.407432	0.305574	0.611147	0.407432	0.154824
	1	3.61799	6.82448	0.920795	4.88918	1.83344	1.83344	2.24495	1.68269	2.13902	3.66688
	2	4.63657	4.28211	2.95388	4.78325	6.01369	4.88918	3.96838	5.34958	4.63657	3.36538
	3	2.03716	6.21741	5.80997	5.70812	3.86653	5.09289	5.09289	5.96072	3.81763	4.07432
	4	0.611147	7.84306	7.28488	0.611147	3.21056	6.72669	6.31519	7.63934	0.309648	7.18302

## Sheet: Fig.3c
	Tubulin					Lamin B1					CREB					VGLUT2					MAP2					P-GSK3					CD24					CD86
Cell	Round1	Round2	Round3	Round4		Round1	Round2	Round3	Round4		Round1	Round2	Round3	Round4		Round1	Round2	Round3	Round4		Round1	Round2	Round3	Round4		Round1	Round2	Round3	Round4		Round1	Round2	Round3	Round4		Round1	Round2	Round3	Round4
1	87.9884	79.0608	88.4791	84.8651		11.6567	12.8045	11.7663	9.79061		23.1558	21.1232	21.6795	19.8134		18.9942	17.8465	19.4323	15.7613		14.5041	14.7801	17.023	11.1617		18.4423	26.7128	23.7033	19.5944		5.41002	5.30489	10.509	6.18101		0.486245	1.80042	4.97634	1.85737
2	109.782	110.82	117.391	114.71		12.638	14.6662	12.362	16.1468		33.2267	35.3119	36.0216	35.3119		21.6226	20.6369	19.3228	22.0037		14.3946	15.2182	16.16	15.2182		23.7559	26.3317	21.075	22.1132		9.08095	10.3426	8.53338	12.4759		3.27668	2.07202	3.99071	4.97634
3	153.588	164.154	156.159	142.965		17.9516	19.5418	16.2038	18.3897		33.9408	35.9164	38.1593	37.9402		20.6939	21.8942	22.9937	24.0845		18.7752	15.7088	15.2707	17.3471		31.0934	36.5122	38.593	33.5027		7.71421	8.75241	8.04275	11.9853		6.18101	6.61906	5.90503	8.26178
4	128.618	145.427	134.751	137.27		21.3992	15.7088	14.9991	19.2658		38.7594	41.6637	37.9928	44.0731		24.9606	19.9229	20.4749	22.5556		18.2276	15.5993	15.7613	17.5092		22.8272	16.9134	20.1989	17.2946		10.1235	4.31488	12.4233	7.22359		1.58139	3.60522	4.26231	3.33363
5	100.364	90.5598	87.9841	99.54		17.461	15.7657	16.4184	14.2851		26.9318	23.918	26.8223	28.4694		23.8654	20.1989	18.0086	22.1132		18.9373	14.5041	17.242	15.4897		34.2737	25.8367	30.9839	29.2316		9.4095	8.31435	11.5998	9.95707		0.753461	6.45698	4.15718	2.01945
6	85.0272	78.0752	87.4409	83.6035		12.4233	10.8901	12.1999	10.9427		21.0706	19.5418	21.1232	18.6087		18.8278	21.294	21.075	19.7608		15.2182	16.3089	14.2281	14.6706		22.9367	17.8947	23.0944	17.7896		6.07149	3.28106	6.29052	5.19537		1.36236	3.60522	4.70037	8.09532
7	74.5707	68.3853	73.204	70.5756		10.8901	12.4759	10.8901	12.8045		18.2802	17.6187	17.8991	21.4035		18.2276	16.8565	16.471	21.2371		13.6806	13.7945	17.242	16.3659		30.2173	31.9739	26.2791	36.7356		12.4233	10.8901	10.4521	14.0661		1.08639	1.20028	3.00508	4.70037
8	84.7556	75.1227	86.6743	83.2793		13.7901	11.9327	9.79499	11.1092		20.58	19.4323	20.6895	17.6757		21.075	15.3802	17.023	16.6375		16.1468	14.8327	14.5041	12.0948		27.3129	23.2609	17.4041	20.1989		10.9996	6.94761	6.34309	5.52392		1.25285	0.919923	2.94813	3.21973
9	98.8304	88.4265	95.9261	96.9686		12.5329	11.1092	14.3946	12.4233		26.7128	23.3222	25.3986	26.2748		20.1419	20.4749	20.361	20.799		13.8426	13.6849	15.4197	12.6949		18.0086	22.8842	25.2366	25.1796		6.78553	5.96198	10.7762	3.55265		1.69091	4.53391	3.55265	0.97249
10	141.813	154.407	148.55	166.072		15.3802	14.0091	16.6375	16.7514		46.0969	42.7019	43.9636	46.3685		22.9937	19.7039	21.9511	23.8129		15.8183	14.6136	15.1612	17.5661		41.0067	37.5548	40.4021	43.5824		7.82373	2.67654	4.31926	9.24742		4.70475	5.63343	2.94813	1.80042
11	66.0855	61.5428	72.3848	69.2045		11.9327	12.4759	10.8332	11.5472		17.4084	17.5136	23.0988	19.5944		18.1181	15.4897	16.3089	18.5562		14.2281	12.8614	12.5329	14.8896		32.3024	25.9462	25.3461	31.1503		5.02891	7.66164	4.37182	7.27177		1.52444	1.85299	2.18153	4.6478
12	92.4785	83.8269	84.703	93.6832		14.5611	12.5329	12.914	12.8045		25.403	22.5513	24.5795	24.1984		22.5513	24.8511	26.0557	26.9888		14.9422	13.904	11.3282	14.1712		21.5087	24.3604	26.4368	27.5364		4.75293	2.56702	7.27615	2.56702		1.08639	2.23848	2.73349	4.10023
13	84.2124	73.6376	83.1172	91.1074		12.914	9.68547	11.0566	10.6142		20.4179	19.2658	24.2509	25.4556		17.737	20.4705	18.2802	16.6375		14.7757	15.6518	18.1181	12.0422		33.1786	33.7787	27.7028	29.5076		7.43823	3.22411	3.44314	16.6375		2.83862	4.97196	4.10023	5.47135
14	103.045	98.5018	91.6024	106.991		18.4466	18.5518	14.6136	14.8852		29.0652	24.1984	27.9175	30.7123		21.8942	20.304	16.9091	20.799		15.0517	14.0617	14.7231	14.7231		25.2891	21.7321	18.1137	27.0414		5.14281	5.4144	3.49571	9.95707		3.1146	2.01945	1.4675	2.0764
15	90.4459	81.4176	88.755	87.0554		13.6849	15.1043	13.409	15.7613		24.3079	25.7841	22.8798	20.6369		23.0463	17.461	20.5274	22.5556		19.3797	16.7163	15.0429	15.7613		22.8272	25.7841	31.2029	33.0647		10.9427	10.7237	13.0191	8.26178		1.41493	2.56702	4.04328	1.35798
16	84.0459	72.1088	91.436	82.2937		10.7806	14.5611	12.9665	12.8088		19.4279	25.0701	23.9749	25.2366		17.956	16.2038	18.7752	20.4135		14.2851	12.8088	14.6662	15.6518		28.3599	31.4219	27.6984	31.2599		12.9665	13.409	13.6806	11.1617		2.40056	0.97249	2.94813	3.1146
17	90.5073	81.5796	99.321	89.1931		10.014	10.5046	15.8709	12.5285		24.4699	22.2797	23.2653	20.856		20.085	19.5944	23.5369	19.5987		15.4897	13.7901	15.1086	21.8898		23.5938	24.5269	28.741	26.1652		10.1805	9.68109	8.15227	6.4526		1.08639	1.02944	2.73349	5.46697
18	110.382	113.558	127.304	118.214		17.5705	19.4848	16.747	14.9422		35.9646	35.5265	33.2311	35.969		18.7182	16.1994	17.6275	22.1132		16.9704	15.5993	13.7375	15.8709		21.2371	25.6177	23.3222	27.2648		5.08586	6.72858	6.23795	11.3808		2.67654	1.85299	5.14281	6.12844
19	116.953	108.796	98.5544	112.025		19.3753	17.68	16.5805	16.3659		34.5453	32.0221	31.5358	33.8313		19.4848	19.3797	17.0799	22.9893		16.5849	13.0279	16.8039	15.5993		21.2371	24.8554	20.7465	25.0701		8.69546	10.1761	13.6806	13.4046		3.05765	5.96198	4.15718	2.94813
20	82.2367	71.5087	91.1644	79.0082		12.4803	12.5898	12.0948	12.0422		19.3753	18.7708	22.9367	22.3322		18.3371	16.1994	19.8703	20.3084		13.9565	13.0279	13.0804	16.6944		29.7267	27.3699	33.5071	33.0121		6.45698	9.73366	10.7237	8.31873		1.9625	1.80042	2.62397	0.976871
21	90.3408	79.0608	88.5886	85.3601		12.914	12.8045	11.4377	11.2187		24.1414	21.1276	24.0845	19.9798		17.956	15.6518	22.3366	19.5944		15.9234	13.5711	14.9422	13.8426		20.58	24.1414	19.59	24.689		4.86245	2.94813	8.31435	5.51954		2.67654	1.52444	1.52444	3.93377
22	112.41	99.1064	101.13	109.396		17.2376	16.2564	14.3377	11.3851		30.4933	32.574	28.027	31.5358		24.194	20.0894	19.0468	18.175		16.747	13.9522	12.4803	14.0617		35.4784	34.5453	28.9031	29.9982		15.9804	17.8465	12.4233	14.4472		5.24794	1.57701	1.85737	2.29105
23	113.01	126.481	120.019	126.704		18.0086	15.8752	19.1563	20.0324		39.583	41.8258	36.407	37.5548		20.4705	22.0037	17.7896	22.4417		15.4897	13.9522	12.8088	15.8752		18.7182	23.7033	22.1132	22.4417		6.72858	10.6185	7.32872	8.36692		1.74347	6.40004	4.36744	3.6096
24	111.258	114.872	109.891	119.638		16.4754	15.1043	20.4705	22.1701		39.1449	36.6786	42.8158	36.3501		23.0988	18.175	21.9511	25.2366		18.5518	12.8088	15.1612	18.4423		19.9755	21.6751	22.0037	22.5556		12.6906	8.31873	9.08095	17.8947		5.51954	3.22411	2.78605	6.23795
25	85.4127	78.6227	88.317	83.989		10.8901	13.4659	9.4095	8.59033		22.7703	19.7608	18.9373	19.0994		17.461	17.185	18.8321	17.0186		14.6136	12.914	13.352	11.7093		23.699	29.1791	25.2935	26.9888		8.64289	8.59033	7.00456	6.12844		1.13895	4.64342	4.97634	1.52444
26	112.301	123.957	119.253	124.895		17.185	16.3133	15.3233	19.2658		39.5786	37.2262	36.407	36.4596		22.0037	20.5274	21.5131	24.5225		16.8609	13.7331	14.9991	19.1607		25.8936	25.5651	30.2173	27.0939		10.2856	15.7088	17.3515	8.3713		6.94761	3.22411	1.36236	7.43823
27	76.9275	79.0608	82.2937	77.3086		8.75241	11.8758	8.97144	11.0522		19.3753	18.6613	21.9993	23.8129		19.5944	14.7801	15.6518	20.0894		14.2281	13.4659	16.4184	14.1712		30.6028	31.9169	26.6602	29.6171		4.20536	6.83809	5.4144	3.99071		0.538812	0.486245	0.547573	0.254074
28	91.7645	83.1698	100.473	92.864		11.7137	11.2669	13.4659	16.5279		25.127	25.9506	24.194	20.9129		17.461	17.185	19.5418	20.7465		14.5041	15.4372	12.2569	16.4184		27.2604	22.9893	25.2891	24.5225		6.34747	3.98633	7.49518	4.31488		1.41931	2.61959	4.80988	1.02944
29	115.534	123.743	127.304	125.223		16.2564	15.5993	17.1281	14.2807		41.9353	38.9784	39.7494	41.8258		25.3417	18.7226	18.7226	18.6131		15.4372	13.2951	12.8045	17.461		32.1929	32.1929	26.4938	33.6122		5.90503	9.62853	7.43823	7.88067		4.70037	4.26231	1.9625	4.86683
30	106.001	100.526	103.04	110.001		14.5567	14.1186	13.1899	16.1468		31.6453	33.9452	28.96	33.1216		24.3035	18.4992	19.4892	19.9798		17.023	15.9278	13.5185	14.2851		35.5309	34.979	34.7074	32.5171		5.57649	6.34309	6.78115	3.05765		3.55265	2.23848	3.22411	3.49571
31	85.2506	78.4563	70.4661	83.8794		11.4377	11.8758	9.1379	11.9283		21.3466	19.5987	21.1801	18.6657		21.6226	15.1612	17.5136	17.5136		15.3802	11.6567	15.3802	12.6424		20.3084	20.799	21.6751	26.9362		11.3282	7.65726	6.18101	7.43823		1.25285	2.0764	4.26231	4.26231
32	106.821	104.854	120.9	110.22		10.7281	16.3659	15.3759	14.2851		33.2311	29.1221	29.9457	33.2311		18.2846	22.9893	19.9755	21.4035		15.1086	13.9522	13.8952	15.8752		23.0463	24.7415	19.3753	20.5274		10.5572	7.60032	11.4903	12.4715		4.20536	3.43876	3.99071	2.73349
33	101.568	92.2069	88.8646	102.606		15.0517	17.6231	15.0517	18.1707		27.9219	23.9749	22.0562	29.0696		21.6182	18.9942	25.2366	22.5513		13.628	12.2043	15.7613	15.7657		18.9373	21.0137	22.3892	25.1796		6.50955	8.48081	8.0997	6.89066		4.04328	1.90994	2.83862	3.16716
34	94.0117	87.9841	86.832	94.7214		11.4377	13.5711	10.509	15.4897		26.4368	27.9744	24.8554	25.8367		20.856	18.175	16.0899	18.4992		15.4372	14.2851	12.0378	13.2425		20.4135	21.5656	24.1984	26.9888		7.2192	3.21973	10.5046	10.9996		4.70037	3.60522	2.07202	0.757841
35	113.396	122.323	116.519	127.523		18.2802	17.3471	15.5423	14.2851		39.9115	38.9259	38.7069	39.583		26.7698	20.523	24.3079	23.8698		16.3133	15.9278	18.3941	20.3084		26.4982	20.9655	30.6553	31.1985		5.24794	8.48081	9.51901	5.63343		1.74785	5.51954	4.15279	2.78605
36	104.792	100.197	110.277	109.944		17.1325	16.0373	12.7519	12.5329		30.5458	32.9026	28.7936	31.6453		18.7752	18.2802	21.5656	21.9511		13.5185	13.6849	17.0755	16.3659		19.6513	19.1563	21.8942	22.6608		11.2756	16.1994	10.7806	14.6662		3.55265	2.34361	1.9625	1.80042
37	102.611	92.5355	107.644	104.744		14.7231	16.1994	14.5611	18.1181		28.303	31.0408	27.4794	30.6553		16.4754	19.5944	17.7896	20.361		15.1086	15.4328	12.0422	16.2564		19.7039	25.3461	20.4179	28.9075		7.66164	11.8758	7.49518	7.22359		2.843	5.4144	2.61959	1.36236
38	121.609	133.603	125.004	135.027		22.6651	14.7757	19.8703	17.8465		43.9592	39.2544	40.0736	44.5111		21.789	20.6851	21.57	22.9893		17.023	15.5993	14.5041	16.3089		20.856	25.9462	23.7603	26.1083		9.57596	10.1235	7.27615	7.38567		6.18101	4.3762	2.7291	8.15227
39	84.922	85.7981	93.9548	93.8497		12.5898	16.4754	13.628	12.4233		26.0032	22.6038	24.632	24.9036		20.304	17.737	19.3797	16.4184		16.3659	17.8421	15.7613	12.0948		25.5651	25.8367	22.0606	17.5661		7.98581	8.20484	10.3951	3.38619		3.06203	1.14333	4.53829	5.63343
40	142.084	134.366	124.623	152.712		17.3515	16.4754	14.9991	14.1756		46.0443	40.4547	41.2826	43.4116		23.4274	19.6513	22.6608	19.2658		17.737	14.7801	15.1043	14.5041		26.4412	23.3748	25.9462	22.4461		10.8901	12.3708	9.08095	10.5616		3.93815	0.700894	3.00508	1.41493
41	76.485	68.9898	82.1272	75.7797		9.84756	9.02839	13.0235	10.1235		24.908	23.5369	26.8793	22.0037		17.518	18.3897	18.0086	19.4848		16.0373	17.1325	16.6944	12.4759		27.2648	27.1509	29.7792	27.1509		9.73804	5.63343	7.38129	7.82373		1.03382	1.63834	3.60522	3.16716
42	71.5612	63.6236	63.7857	69.2089		12.1474	12.8614	10.2856	10.8901		29.9939	28.96	26.6033	23.8698		16.9134	18.0086	17.2946	17.68		14.7757	14.1756	17.8465	12.8088		26.6559	28.0314	30.4363	32.355		13.5711	10.7237	14.1186	10.233		1.58139	4.6478	2.78605	3.44314
43	99.2159	90.4503	87.7125	99.4305		15.9278	14.4472	17.242	13.2425		26.7172	29.5032	25.9506	26.8267		20.1945	16.9704	17.8991	21.9511		17.7326	16.6375	18.8278	17.023		22.8272	23.699	26.3317	29.1221		9.68547	12.8614	10.9996	10.7806		1.74347	3.17154	4.04328	4.86683

[truncated: 12 more sheets: Fig.3d, Fig.3e, Fig.4a, Fig.4b, Fig.4c, Fig.4d, Supplementary Fig.2b, Supplementary Fig.9, Supplementary Fig.10, Supplementary Fig.11, Supplementary Fig.12, Supplementary Fig.13]
